# Supplementary material for: Gambierone and Sodium Channel Specific Bioactivity Are Associated with the Extracellular Metabolite Pool of the Marine Dinoflagellate Coolia palmyrensis
Source: Mar Drugs. 2023 Apr 15;21(4):244. doi: 10.3390/md21040244 (PMC10143066; doi:10.3390/md21040244)
Supplement: Supplementary file 1 [file marinedrugs-21-00244-s001.zip]

Archive with 1 entries (1 files):
- marinedrugs-2165874-supplementary.pdf
